# Supplementary material for: Impact of Reporter Type on Signal Detection of Cancer Therapy-Induced Alopecia: A Hypothesis-Generating Study Using the FDA Adverse Event Reporting System
Source: Pharmaceuticals (Basel). 2026 Mar 10;19(3):445. doi: 10.3390/ph19030445 (PMC13029735; doi:10.3390/ph19030445)
Supplement: Supplementary file 1 [file pharmaceuticals-19-00445-s001.zip]

Archive with 4 entries (4 files):
- S1_PTs (Meddra ver.27.1).xlsx
- S2_Heatmap_number_occp.xlsx
- Supplementary Figures S1.pdf
- Supplementary Figures S2.pdf
