# Supplementary material for: Impact of Reporter Type on Signal Detection of Cancer Therapy-Induced Alopecia: A Hypothesis-Generating Study Using the FDA Adverse Event Reporting System
Source: Pharmaceuticals (Basel). 2026 Mar 10;19(3):445. doi: 10.3390/ph19030445 (PMC13029735; doi:10.3390/ph19030445)
Supplement: Supplementary file 1 [file pharmaceuticals-19-00445-s001.zip › S1_PTs (Meddra ver.27.1).xlsx]

## Sheet: HLT_Alopecias (13PT_S1)
PT Name	PT Code
Alopecia	10001760
Alopecia areata	10001761
Alopecia scarring	10001764
Alopecia totalis	10001766
Alopecia universalis	10001767
Hypotrichosis	10021126
Madarosis	10051235
Follicular mucinosis	10056506
Androgenetic alopecia	10068168
Diffuse alopecia	10073736
Lichen planopilaris	10081142
Non-scarring alopecia	10082395
Seborrhoeic alopecia	10084141
