# Supplementary material for: Impact of Reporter Type on Signal Detection of Cancer Therapy-Induced Alopecia: A Hypothesis-Generating Study Using the FDA Adverse Event Reporting System
Source: Pharmaceuticals (Basel). 2026 Mar 10;19(3):445. doi: 10.3390/ph19030445 (PMC13029735; doi:10.3390/ph19030445)
Supplement: Supplementary file 1 [file pharmaceuticals-19-00445-s001.zip › S2_Heatmap_number_occp.xlsx]

## Sheet: 251004_Heatmap_number_occp
term_en	Number of Reports	CN	HP	LW	MD	OT	PH	RN
ANASTROZOLE	2520	1106	148	777	194	76	37	0
BEVACIZUMAB	1190	236	165	29	532	194	16	0
CAPECITABINE	965	314	96	28	285	141	60	0
CARBOPLATIN	6316	2319	160	3028	568	164	51	0
CELECOXIB	2620	727	1174	85	421	101	24	0
CYCLOPHOSPHAMIDE	11634	5283	165	4982	752	307	87	1
DOCETAXEL	30240	14148	192	14720	775	317	20	0
DOXORUBICIN	5547	2745	136	2024	375	219	23	0
EPIRUBICIN	1150	334	40	184	368	148	49	0
ERLOTINIB	893	661	13	2	111	67	23	1
EXEMESTANE	852	394	66	150	143	71	13	0
FLUOROURACIL	1393	374	133	143	373	273	56	0
FULVESTRANT	1245	563	227	27	200	141	35	0
LETROZOLE	3508	1561	481	441	540	317	126	0
LEUPRORELIN	900	657	45	16	94	39	22	0
METHOTREXATE	15916	3856	6781	77	3502	1383	149	1
PACLITAXEL	2895	793	287	458	822	425	67	1
PALBOCICLIB	6078	2572	1671	7	369	733	636	0
PERTUZUMAB	1563	437	90	566	390	64	11	0
RIBOCICLIB	1166	685	140	0	291	25	18	0
RITUXIMAB	9442	1494	5896	2	1566	431	31	0
SORAFENIB	812	228	32	0	268	133	31	0
TAMOXIFEN	1646	751	28	668	82	47	17	1
TRASTUZUMAB	5097	1849	168	2193	646	192	28	0
VISMODEGIB	1339	773	64	1	370	90	32	0
Supplementary Table. Number of alopecia-related adverse event reports for the top 25 drugs, stratified by reporter type. The x-axis indicates reporter categories (CN: Consumer; HP: Health Professional; LW: Lawyer; MD: Medical Doctor; OT: Other; PH: Pharmacist; RN: Registered Nurse) , and the y-axis lists the drugs by their generic names.
